# Supplementary material for: Rapid and Effective Lead Elimination Using Cow Manure Derived Biochar: Balance between Inherent Phosphorus Release and Pollutants Immobilization
Source: Toxics. 2022 Dec 20;11(1):1. doi: 10.3390/toxics11010001 (PMC9861172; doi:10.3390/toxics11010001)
Supplement: Supplementary file 1 [file toxics-11-00001-s001.zip]

Archive with 1 entries (1 files):
- toxics-2077852-supplementary.pdf
